# Supplementary material for: An Initial Scoping Review of Dysregulation of Mood, Energy, and Social Rhythms Syndrome (DYMERS) Regarding Burnout in Healthcare Professionals During COVID-19
Source: J Clin Med. 2025 Feb 6;14(3):1035. doi: 10.3390/jcm14031035 (PMC11818672; doi:10.3390/jcm14031035)
Supplement: Supplementary file 1 [file jcm-14-01035-s001.zip]

Archive with 1 entries (1 files):
- jcm-3433624-supplementary.pdf
